# Supplementary material for: Computer-Aided Diagnosis Improves the Detection of Clinically Significant Prostate Cancer on Multiparametric-MRI: A Multi-Observer Performance Study Involving Inexperienced Readers
Source: Diagnostics (Basel). 2021 May 28;11(6):973. doi: 10.3390/diagnostics11060973 (PMC8227686; doi:10.3390/diagnostics11060973)
Supplement: Supplementary file 1 [file diagnostics-11-00973-s001.zip]

Archive with 1 entries (1 files):
- diagnostics-1222240-supplementary.pdf
